# Supplementary material for: TlyA is a 23S and 16S 2′-O-methylcytidine methyltransferase important for ribosome assembly in Bacillus subtilis
Source: Nucleic Acids Res. 2026 Jan 15;54(2):gkaf1531. doi: 10.1093/nar/gkaf1531 (PMC12805891; doi:10.1093/nar/gkaf1531)
Supplement: gkaf1531_Supplemental_Files [file gkaf1531_supplemental_files.zip]

Archive with 2 entries (2 files):
- 4_Supplementary_Information_New_docx.pdf
- Supplemental Table S5.updated.xlsx
