# Supplementary material for: TlyA is a 23S and 16S 2′-O-methylcytidine methyltransferase important for ribosome assembly in Bacillus subtilis
Source: Nucleic Acids Res. 2026 Jan 15;54(2):gkaf1531. doi: 10.1093/nar/gkaf1531 (PMC12805891; doi:10.1093/nar/gkaf1531)
Supplement: gkaf1531_Supplemental_Files [file gkaf1531_supplemental_files.zip › Supplemental Table S5.updated.xlsx]

## Sheet: Raw_concentrations_pM
Nucleoside	Abbreviation	5S_51	5S_51	5S_51	5S_52	5S_52	5S_52	5S_101	5S_101	5S_101	5S_102	5S_102	5S_102	5S_181	5S_181	5S_181	5S_182	5S_182	5S_182	16S_51	16S_51	16S_51	16S_52	16S_52	16S_52	16S_101	16S_101	16S_101	16S_102	16S_102	16S_102	16S_181	16S_181	16S_181	16S_182	16S_182	16S_182	23S_51	23S_51	23S_51	23S_52	23S_52	23S_52	23S_101	23S_101	23S_101	23S_102	23S_102	23S_102
Adenosine	A	1.76225e+07	1.21774e+07	1.78533e+07	1.42609e+07	1.3375e+07	1.37094e+07	1.43584e+07	1.3621e+07	1.62452e+07	1.62071e+07	1.61294e+07	1.60274e+07	2.05677e+07	2.18356e+07	1.01841e+07	2.12566e+07	2.00409e+07	2.06523e+07	6.66516e+06	7.16836e+06	6.58024e+06	7.43316e+06	6.40394e+06	6.8224e+06	6.7756e+06	6.98262e+06	7.09257e+06	6.28623e+06	6.36087e+06	6.16467e+06	6.7238e+06	7.05881e+06	6.1177e+06	6.37882e+06	6.17665e+06	6.46259e+06	5.6586e+06	5.32413e+06	5.75207e+06	7.47017e+06	8.02174e+06	7.3232e+06	6.97059e+06	7.41792e+06	3.73838e+06	7.42247e+06	7.38056e+06	6.59865e+06
Cytidine	C	1.59661e+07	1.14928e+07	1.65379e+07	1.40517e+07	1.33883e+07	1.40057e+07	1.40946e+07	1.36561e+07	1.56872e+07	1.40715e+07	1.44414e+07	1.43656e+07	1.94896e+07	2.11115e+07	1.03507e+07	2.02944e+07	1.95507e+07	2.00314e+07	3.89843e+06	4.1946e+06	3.85163e+06	4.44381e+06	3.81059e+06	4.06706e+06	3.98208e+06	4.14653e+06	4.26651e+06	3.71006e+06	3.72122e+06	3.66443e+06	4.04901e+06	4.22379e+06	3.64675e+06	3.67247e+06	3.64404e+06	3.82058e+06	3.15852e+06	2.99621e+06	3.28945e+06	4.3233e+06	4.64125e+06	4.20856e+06	4.06487e+06	4.35448e+06	2.48675e+06	4.21124e+06	4.24226e+06	3.71802e+06
Guanosine	G	2.09486e+07	1.57362e+07	2.08565e+07	1.86082e+07	1.74386e+07	1.83683e+07	1.85708e+07	1.77695e+07	1.99508e+07	1.92707e+07	1.87965e+07	1.88349e+07	2.34129e+07	2.44501e+07	1.37022e+07	2.40674e+07	2.2676e+07	2.33461e+07	7.75466e+06	8.35289e+06	7.08996e+06	9.06933e+06	7.75962e+06	8.32165e+06	7.77479e+06	7.97471e+06	8.40753e+06	7.4823e+06	7.34776e+06	6.61473e+06	8.37365e+06	8.68211e+06	7.05063e+06	7.78476e+06	7.07215e+06	7.65329e+06	5.51292e+06	5.88235e+06	6.39801e+06	8.20239e+06	9.17678e+06	8.43546e+06	6.55544e+06	8.27238e+06	4.30831e+06	8.12225e+06	8.71035e+06	7.24397e+06
Uridine	U	1.53021e+07	1.11375e+07	1.5384e+07	1.36487e+07	1.29676e+07	1.352e+07	1.36893e+07	1.28767e+07	1.46854e+07	1.44797e+07	1.46831e+07	1.4574e+07	1.89655e+07	1.95758e+07	1.01703e+07	1.87167e+07	1.76523e+07	1.84256e+07	6.27574e+06	6.46807e+06	6.07191e+06	6.69071e+06	5.8468e+06	6.19616e+06	6.19158e+06	6.04509e+06	6.36393e+06	5.78872e+06	5.49925e+06	5.68329e+06	6.12437e+06	6.35861e+06	5.58374e+06	5.6081e+06	5.53441e+06	5.77497e+06	4.99653e+06	4.72885e+06	5.11449e+06	6.52092e+06	6.95857e+06	6.2943e+06	6.31756e+06	6.58805e+06	3.41715e+06	6.41307e+06	6.50872e+06	5.87139e+06
Dihydrouridine	D	1.13778e+06	790564	1.13468e+06	923060	855976	920495	923690	850514	923252	631863	637603	634121	997459	1.05701e+06	468119	1.24603e+06	1.19605e+06	1.23586e+06	3012.31	2588.76	2468.01	2480.08	2166.71	2371.5	2190.78	2407.68	2190.78	2058.45	2022.39	2106.55	1722.47	2311.23	1770.39	2190.78	2407.68	2046.43	7523.6	6474.46	7251.74	10091.1	10937.8	10427.1	10228	10228	5379.9	10128.4	9916.96	8006.06
5-hydroxymethylcytidine	hm5C	N.D.	N.D.	N.D.	N.D.	N.D.	N.D.	N.D.	N.D.	N.D.	N.D.	N.D.	N.D.	N.D.	N.D.	N.D.	N.D.	N.D.	N.D.	N.D.	N.D.	N.D.	N.D.	N.D.	N.D.	N.D.	N.D.	N.D.	N.D.	N.D.	N.D.	N.D.	N.D.	N.D.	N.D.	N.D.	N.D.	N.D.	N.D.	N.D.	N.D.	N.D.	N.D.	N.D.	N.D.	N.D.	N.D.	N.D.	N.D.
Pseudouridine	Ψ	1.00266e+06	709942	1.03503e+06	838438	759629	808897	824459	768039	812153	611959	623018	628570	869195	947316	421442	1.15953e+06	1.11225e+06	1.15852e+06	22221.7	23873.2	22606.8	24883.9	21122.5	22331.7	18089.1	20939.4	19129.3	21617	20171	19074.5	25417.2	24571.4	19348.5	20646.6	19787	22093.4	29472.2	27147.9	29897	43077.7	44980.7	38646	32430.4	34783.4	16868.3	34319.9	34301.4	30063.3
3-methylcytidine	m3C	N.D.	N.D.	N.D.	N.D.	N.D.	N.D.	N.D.	N.D.	N.D.	N.D.	N.D.	N.D.	N.D.	N.D.	N.D.	N.D.	N.D.	N.D.	N.D.	N.D.	N.D.	N.D.	N.D.	N.D.	N.D.	N.D.	N.D.	N.D.	N.D.	N.D.	N.D.	N.D.	N.D.	N.D.	N.D.	N.D.	N.D.	N.D.	N.D.	N.D.	N.D.	N.D.	N.D.	N.D.	N.D.	N.D.	N.D.	N.D.
1-methyladenosine	m1A	133508	92414.2	134224	124791	120211	122607	111939	106432	128682	89922.6	87579.9	85301.7	133211	144455	63772.6	159763	149226	159637	N.D.	N.D.	N.D.	N.D.	N.D.	N.D.	N.D.	N.D.	N.D.	N.D.	N.D.	N.D.	N.D.	N.D.	N.D.	N.D.	N.D.	N.D.	N.D.	N.D.	N.D.	N.D.	N.D.	N.D.	N.D.	N.D.	N.D.	N.D.	N.D.	N.D.
5-hydroxyuridine	ho5U	2005.7	1377.72	1593.79	1377.72	4501.1	1802.71	3136.66	1152.72	1802.71	1377.72	3663.07	1152.72	1152.72	2203.63	1802.71	2005.7	5920.12	1152.72	2956.31	1593.79	1593.79	1593.79	662.494	2203.63	915.988	662.494	662.494	662.494	662.494	662.494	1152.72	2005.7	1152.72	1152.72	1377.72	915.988	915.988	380.75	662.494	662.494	915.988	2956.31	1152.72	1377.72	662.494	2005.7	1377.72	1593.79
5-methylcytidine	m5C	4949.03	3529.97	5134.11	2788.44	2880.31	2801.24	2242.87	2169.24	2484.47	7368.75	7288.88	7234.1	4358.33	4718.91	1971.46	5891.51	5454.54	5690.89	7957	7447.46	7132.5	9115.06	7897.76	8490.92	7919.41	8139.23	8625.14	8134.67	8106.2	7920.55	9241.14	9085.52	7527.3	7444.04	7415.52	7564.93	168.186	143.538	196.443	185.396	250.281	169.417	187.852	223.395	122.521	256.384	201.348	197.669
1-methylpseudouridine	m1Ψ	N.D.	N.D.	N.D.	N.D.	N.D.	N.D.	N.D.	N.D.	N.D.	N.D.	N.D.	N.D.	N.D.	N.D.	N.D.	N.D.	N.D.	N.D.	N.D.	N.D.	N.D.	N.D.	N.D.	N.D.	N.D.	N.D.	N.D.	N.D.	N.D.	N.D.	N.D.	N.D.	N.D.	N.D.	N.D.	N.D.	N.D.	N.D.	N.D.	N.D.	N.D.	N.D.	N.D.	N.D.	N.D.	N.D.	N.D.	N.D.
7-methylguanosine	m7G	226323	149046	204071	171931	160243	164622	159480	150196	164755	132527	123912	103698	194511	227957	90954	218076	195785	220312	8236.07	8423.34	7518.14	11836.8	7563.85	9198	8909.32	9657.18	10362.6	9611.48	8426.68	8135.74	9929.1	8884.8	8775.57	8356.45	8083.35	8987.34	4091.93	3344.23	3840.86	5851.12	5965.99	5794.25	4662.07	5350.34	2140.67	5877.89	6377.5	4753.55
2′-O-methylcytidine	Cm	22135.1	14196.1	22220.1	12351.9	11670.7	12318.1	9744.16	9151.3	10417	16128.5	16517	16127.4	15799.9	17061.1	6597.21	20950.8	20188.2	20982.3	13816.5	14535.6	13812.3	17341.1	14958.2	15993.7	2540.02	2562.55	2644.06	1479.61	1519.52	1466.67	15848.4	16777	14406.9	13830.2	13917.7	14219.3	9092	8079.98	9140.71	12567.2	13156.1	11998.1	1206.44	1196.71	628.63	39.5538	48.4949	38.4349
Inosine	I	28938.3	17000.7	27820.6	43395	41069.1	42173.1	41197.8	39996.9	41829.7	17419	17114.5	17258.6	42025.3	44732.6	16787.1	33712.5	28464.2	29962.7	N.D.	N.D.	N.D.	N.D.	N.D.	N.D.	N.D.	N.D.	N.D.	N.D.	N.D.	N.D.	N.D.	N.D.	N.D.	N.D.	N.D.	N.D.	N.D.	N.D.	N.D.	N.D.	N.D.	N.D.	N.D.	N.D.	N.D.	N.D.	N.D.	N.D.
5-methyluridine	m5U	667645	439198	658224	554936	524538	549029	524307	487783	511986	366721	369487	366657	617017	650058	270149	720860	685802	717095	11895.3	12724	12757.2	10295.2	8626.6	9562.31	9876.3	9936.91	10184.9	8786.13	8951.21	8241.67	8098.75	8659.6	7000.46	8956.71	8687.11	9297.99	22784.5	21437.8	22495.1	30398.1	34144.2	29699.8	28515.9	29588.1	15020.2	30102	29845	27103.9
5-formylcytidine	f5C	N.D.	N.D.	N.D.	N.D.	N.D.	N.D.	N.D.	N.D.	N.D.	N.D.	N.D.	N.D.	N.D.	N.D.	N.D.	N.D.	N.D.	N.D.	N.D.	N.D.	N.D.	N.D.	N.D.	N.D.	N.D.	N.D.	N.D.	N.D.	N.D.	N.D.	N.D.	N.D.	N.D.	N.D.	N.D.	N.D.	N.D.	N.D.	N.D.	N.D.	N.D.	N.D.	N.D.	N.D.	N.D.	N.D.	N.D.	N.D.
2′-O-methyluridine	Um	916.197	567.953	880.46	1458.24	1364.66	1388.08	1235.55	975.635	120.875	904.291	928.096	880.46	1516.61	1598.17	760.899	1388.08	1188.47	1011.23	N.D.	N.D.	N.D.	N.D.	N.D.	N.D.	N.D.	N.D.	N.D.	N.D.	N.D.	N.D.	N.D.	N.D.	N.D.	N.D.	N.D.	N.D.	N.D.	N.D.	N.D.	N.D.	N.D.	N.D.	N.D.	N.D.	N.D.	N.D.	N.D.	N.D.
2-methyladenosine	m2A	114963	76806.2	115680	59446.7	56539.3	55915.8	51336.7	50460.6	55180.9	42553.1	42021.5	41753.8	61448.6	64923.6	26606.8	127924	121727	125751	8800.76	9102.18	8337.84	10029.8	8760.54	9669.32	8627.04	8762.37	9069.31	8163.78	8782.48	8493.47	7774.86	8132.62	7381.54	7295.06	7134.87	7664.66	23007.4	22525.4	24748.8	32803.7	35477.5	32983.2	31133.2	33998.1	16423.4	34166.8	34149.4	30773.5
1-methylguanosine	m1G	147782	99105.1	149062	170396	159748	164276	158219	152381	165232	102443	103642	102973	179311	186715	78092.8	177394	167257	170626	132.48	69.4608	63.8414	36.8943	46.9937	61.5941	52.6077	73.9573	81.8285	72.8331	184.325	70.5848	54.8539	213.651	30.1663	71.7089	41.3819	33.5297	97.578	135.86	139.239	103.205	115.588	90.8271	86.3274	108.833	63.8414	105.456	115.588	104.33
2′-O-methylguanosine	Gm	34112.5	22426.4	34282.3	16899.6	15937.6	15928	16972.2	16419.2	17978	25444.3	24872.7	24911.9	22856.1	24042.3	9234.86	36817.8	34594	35249	4869.51	5399.4	4471.34	5976.19	5153.67	5385.39	4210.1	4278.06	4531.69	4027.99	4197.74	3921.62	4698.96	4835.39	3769.16	4421.83	3830.74	4257.98	12238.3	12525.8	14523	20281.9	21949.8	20976.5	15852.3	17845.5	8133.87	18835.1	19591.3	16453.1
1-methylinosine	m1I	1835.31	1114.05	1925.9	1647.43	1692.55	1725.83	1680.67	1604.71	1737.72	1039.11	1184.45	1153.92	2095.54	1863.9	868.833	2263.22	2085.97	2078.8	N.D.	N.D.	N.D.	N.D.	N.D.	N.D.	N.D.	N.D.	N.D.	N.D.	N.D.	N.D.	N.D.	N.D.	N.D.	N.D.	N.D.	N.D.	N.D.	N.D.	N.D.	N.D.	N.D.	N.D.	N.D.	N.D.	N.D.	N.D.	N.D.	N.D.
N2-methylguanosine	m2G	58741.5	37028.7	59158.7	31968.4	28916.4	30357.9	29473.7	28460.1	216190	47382.1	47377.7	45726.9	43973.1	45437.2	17528.3	58236.5	59261.9	59734	28949.3	31742.4	26422	40452.4	33151.1	36484.5	26125.9	25621.3	27069.2	27045	27608.9	26904.6	38439.9	41097.7	31426.5	33217	29851.1	33680	7601.59	8116.4	9023.45	12448.7	13310.2	12742.4	9612.87	11591.8	5209.9	11736.4	12137.5	10018.3
N4-acetylcytidine	ac4C	7104.47	4764.37	6875.9	5343.72	5345.74	5410.25	4788.62	4628.91	5127.89	3932.08	3863.07	3627.43	8127.2	9240.92	3395.55	8612.57	8261.08	8822.13	N.D.	N.D.	N.D.	N.D.	N.D.	N.D.	N.D.	N.D.	N.D.	N.D.	N.D.	N.D.	N.D.	N.D.	N.D.	N.D.	N.D.	N.D.	N.D.	N.D.	N.D.	N.D.	N.D.	N.D.	N.D.	N.D.	N.D.	N.D.	N.D.	N.D.
2′-O-methyladenosine	Am	619.775	395.52	629.674	1383.96	1345.2	1321.72	1003.99	934.947	1064.88	812.802	820.394	842.006	1768.61	2000.2	786.528	1030.33	982.334	964.195	N.D.	N.D.	N.D.	N.D.	N.D.	N.D.	N.D.	N.D.	N.D.	N.D.	N.D.	N.D.	N.D.	N.D.	N.D.	N.D.	N.D.	N.D.	N.D.	N.D.	N.D.	N.D.	N.D.	N.D.	N.D.	N.D.	N.D.	N.D.	N.D.	N.D.
N6-methyladenosine	m6A	131507	90809.3	137163	116891	108595	112756	115961	108375	126355	74236.3	75804.3	78876.1	135841	136607	62095.7	163190	154840	155401	44.1358	48.104	44.6312	34.2667	32.3028	38.2048	115.72	122.364	132.095	110.108	222.631	88.7653	36.7264	215.337	35.7419	44.6312	35.2499	31.8125	39.685	34.2667	35.2499	22.5451	22.5451	25.9476	19.1587	20.6079	26.9224	18.6764	21.5758	23.0302
N2,N2-dimethylguanosine	m22G	267.014	193.161	281.37	670.754	630.811	611.35	435.132	410.537	465.874	356.213	384.914	360.313	733.223	788.517	311.105	552.961	485.343	516.08	N.D.	N.D.	N.D.	N.D.	N.D.	N.D.	N.D.	N.D.	N.D.	N.D.	N.D.	N.D.	N.D.	N.D.	N.D.	N.D.	N.D.	N.D.	N.D.	N.D.	N.D.	N.D.	N.D.	N.D.	N.D.	N.D.	N.D.	N.D.	N.D.	N.D.
N6,2′-O-dimethyladenosine	m6Am	N.D.	N.D.	N.D.	N.D.	N.D.	N.D.	N.D.	N.D.	N.D.	N.D.	N.D.	N.D.	N.D.	N.D.	N.D.	N.D.	N.D.	N.D.	N.D.	N.D.	N.D.	N.D.	N.D.	N.D.	N.D.	N.D.	N.D.	N.D.	N.D.	N.D.	N.D.	N.D.	N.D.	N.D.	N.D.	N.D.	N.D.	N.D.	N.D.	N.D.	N.D.	N.D.	N.D.	N.D.	N.D.	N.D.	N.D.	N.D.
N6-isopentenyladenosine	i6A	86143.1	58277	83886.2	101992	95906.6	92782.6	82215.9	76985	93768	69491.7	69926	69419	106773	115709	49086.1	104936	97585.9	97788.5	N.D.	N.D.	N.D.	N.D.	N.D.	N.D.	N.D.	N.D.	N.D.	N.D.	N.D.	N.D.	N.D.	N.D.	N.D.	N.D.	N.D.	N.D.	N.D.	N.D.	N.D.	N.D.	N.D.	N.D.	N.D.	N.D.	N.D.	N.D.	N.D.	N.D.
N2,N7-dimethylguanosine	m27G	N.D.	N.D.	N.D.	N.D.	N.D.	N.D.	N.D.	N.D.	N.D.	N.D.	N.D.	N.D.	N.D.	N.D.	N.D.	N.D.	N.D.	N.D.	N.D.	N.D.	N.D.	N.D.	N.D.	N.D.	N.D.	N.D.	N.D.	N.D.	N.D.	N.D.	N.D.	N.D.	N.D.	N.D.	N.D.	N.D.	N.D.	N.D.	N.D.	N.D.	N.D.	N.D.	N.D.	N.D.	N.D.	N.D.	N.D.	N.D.
6-methyluridine	m6U	N.D.	N.D.	N.D.	N.D.	N.D.	N.D.	N.D.	N.D.	N.D.	N.D.	N.D.	N.D.	N.D.	N.D.	N.D.	N.D.	N.D.	N.D.	N.D.	N.D.	N.D.	N.D.	N.D.	N.D.	N.D.	N.D.	N.D.	N.D.	N.D.	N.D.	N.D.	N.D.	N.D.	N.D.	N.D.	N.D.	N.D.	N.D.	N.D.	N.D.	N.D.	N.D.	N.D.	N.D.	N.D.	N.D.	N.D.	N.D.
5,2'-O-dimethylcytidine	m5Cm	N.D.	N.D.	N.D.	N.D.	N.D.	N.D.	N.D.	N.D.	N.D.	N.D.	N.D.	N.D.	N.D.	N.D.	N.D.	N.D.	N.D.	N.D.	N.D.	N.D.	N.D.	N.D.	N.D.	N.D.	N.D.	N.D.	N.D.	N.D.	N.D.	N.D.	N.D.	N.D.	N.D.	N.D.	N.D.	N.D.	N.D.	N.D.	N.D.	N.D.	N.D.	N.D.	N.D.	N.D.	N.D.	N.D.	N.D.	N.D.
5-carboxymethyluridine	cm5U	N.D.	N.D.	N.D.	N.D.	N.D.	N.D.	N.D.	N.D.	N.D.	N.D.	N.D.	N.D.	N.D.	N.D.	N.D.	N.D.	N.D.	N.D.	N.D.	N.D.	N.D.	N.D.	N.D.	N.D.	N.D.	N.D.	N.D.	N.D.	N.D.	N.D.	N.D.	N.D.	N.D.	N.D.	N.D.	N.D.	N.D.	N.D.	N.D.	N.D.	N.D.	N.D.	N.D.	N.D.	N.D.	N.D.	N.D.	N.D.
2-thiocytidine	s2C	N.D.	N.D.	N.D.	N.D.	N.D.	N.D.	N.D.	N.D.	N.D.	N.D.	N.D.	N.D.	N.D.	N.D.	N.D.	N.D.	N.D.	N.D.	N.D.	N.D.	N.D.	N.D.	N.D.	N.D.	N.D.	N.D.	N.D.	N.D.	N.D.	N.D.	N.D.	N.D.	N.D.	N.D.	N.D.	N.D.	N.D.	N.D.	N.D.	N.D.	N.D.	N.D.	N.D.	N.D.	N.D.	N.D.	N.D.	N.D.
2′-O-methylinosine	Im	7.75613	16.1653	7.75613	7.75613	7.75613	7.75613	11.9182	20.4766	3.72141	7.75613	20.4766	20.4766	7.75613	16.1653	7.75613	11.9182	24.8399	3.72141	20.4766	38.1694	0	33.6915	7.75613	11.9182	0	7.75613	20.4766	16.1653	29.2468	7.75613	47.2117	33.6915	11.9182	24.8399	20.4766	29.2468	7.75613	7.75613	11.9182	7.75613	20.4766	24.8399	11.9182	38.1694	16.1653	7.75613	7.75613	29.2468
5-methoxycarbonylmethyluridine	mcm5U	N.D.	N.D.	N.D.	N.D.	N.D.	N.D.	N.D.	N.D.	N.D.	N.D.	N.D.	N.D.	N.D.	N.D.	N.D.	N.D.	N.D.	N.D.	N.D.	N.D.	N.D.	N.D.	N.D.	N.D.	N.D.	N.D.	N.D.	N.D.	N.D.	N.D.	N.D.	N.D.	N.D.	N.D.	N.D.	N.D.	N.D.	N.D.	N.D.	N.D.	N.D.	N.D.	N.D.	N.D.	N.D.	N.D.	N.D.	N.D.
5-carboxymethylaminomethyluridine	cmnm5U	15450.1	10373.2	15226.9	9483.26	9346.53	8883.59	9255.37	9374.58	10250.6	8922.18	8181.67	8118.46	12741.4	13136.2	5877.89	12699.5	11906	11416.3	N.D.	N.D.	N.D.	N.D.	N.D.	N.D.	N.D.	N.D.	N.D.	N.D.	N.D.	N.D.	N.D.	N.D.	N.D.	N.D.	N.D.	N.D.	N.D.	N.D.	N.D.	N.D.	N.D.	N.D.	N.D.	N.D.	N.D.	N.D.	N.D.	N.D.
5-methoxyuridine	mo5U	125786	81541	124051	120563	114765	119325	114939	106328	113724	67211.3	68049.4	68229	135706	146151	56513.3	152049	149178	151738	108.452	66.3044	54.2586	66.3044	60.2818	42.2103	102.432	102.432	150.584	72.3266	54.2586	42.2103	96.4113	54.2586	78.3484	42.2103	72.3266	60.2818	N.D.	N.D.	N.D.	N.D.	N.D.	N.D.	N.D.	N.D.	N.D.	N.D.	N.D.	N.D.
3-(3-amino-3-carboxypropyl)uridine	acp3U	N.D.	N.D.	N.D.	N.D.	N.D.	N.D.	N.D.	N.D.	N.D.	N.D.	N.D.	N.D.	N.D.	N.D.	N.D.	N.D.	N.D.	N.D.	N.D.	N.D.	N.D.	N.D.	N.D.	N.D.	N.D.	N.D.	N.D.	N.D.	N.D.	N.D.	N.D.	N.D.	N.D.	N.D.	N.D.	N.D.	N.D.	N.D.	N.D.	N.D.	N.D.	N.D.	N.D.	N.D.	N.D.	N.D.	N.D.	N.D.
uridine 5-oxyacetic acid	cmo5U	N.D.	N.D.	N.D.	N.D.	N.D.	N.D.	N.D.	N.D.	N.D.	N.D.	N.D.	N.D.	N.D.	N.D.	N.D.	N.D.	N.D.	N.D.	N.D.	N.D.	N.D.	N.D.	N.D.	N.D.	N.D.	N.D.	N.D.	N.D.	N.D.	N.D.	N.D.	N.D.	N.D.	N.D.	N.D.	N.D.	N.D.	N.D.	N.D.	N.D.	N.D.	N.D.	N.D.	N.D.	N.D.	N.D.	N.D.	N.D.
2,8-dimethyladenosine	m28A	N.D.	N.D.	N.D.	N.D.	N.D.	N.D.	N.D.	N.D.	N.D.	N.D.	N.D.	N.D.	N.D.	N.D.	N.D.	N.D.	N.D.	N.D.	N.D.	N.D.	N.D.	N.D.	N.D.	N.D.	N.D.	N.D.	N.D.	N.D.	N.D.	N.D.	N.D.	N.D.	N.D.	N.D.	N.D.	N.D.	N.D.	N.D.	N.D.	N.D.	N.D.	N.D.	N.D.	N.D.	N.D.	N.D.	N.D.	N.D.
5-methoxycarbonylmethyl-2-thiouridine	mcm5s2U	57.0211	30.7739	30.7739	195.768	89.8326	121.187	65.404	48.4821	39.7514	65.404	39.7514	21.4536	81.7936	136.476	39.7514	57.0211	89.8326	39.7514	N.D.	N.D.	N.D.	N.D.	N.D.	N.D.	N.D.	N.D.	N.D.	N.D.	N.D.	N.D.	N.D.	N.D.	N.D.	N.D.	N.D.	N.D.	N.D.	N.D.	N.D.	N.D.	N.D.	N.D.	N.D.	N.D.	N.D.	N.D.	N.D.	N.D.
N2,N2,N7-trimethylguanosine	m227G	N.D.	N.D.	N.D.	N.D.	N.D.	N.D.	N.D.	N.D.	N.D.	N.D.	N.D.	N.D.	N.D.	N.D.	N.D.	N.D.	N.D.	N.D.	N.D.	N.D.	N.D.	N.D.	N.D.	N.D.	N.D.	N.D.	N.D.	N.D.	N.D.	N.D.	N.D.	N.D.	N.D.	N.D.	N.D.	N.D.	N.D.	N.D.	N.D.	N.D.	N.D.	N.D.	N.D.	N.D.	N.D.	N.D.	N.D.	N.D.
5,2′-O-dimethyluridine	m5Um	N.D.	N.D.	N.D.	N.D.	N.D.	N.D.	N.D.	N.D.	N.D.	N.D.	N.D.	N.D.	N.D.	N.D.	N.D.	N.D.	N.D.	N.D.	N.D.	N.D.	N.D.	N.D.	N.D.	N.D.	N.D.	N.D.	N.D.	N.D.	N.D.	N.D.	N.D.	N.D.	N.D.	N.D.	N.D.	N.D.	N.D.	N.D.	N.D.	N.D.	N.D.	N.D.	N.D.	N.D.	N.D.	N.D.	N.D.	N.D.
N6,N6-dimethyladenosine	m66A	19622.6	12827.1	19454.1	9684.4	8945.19	9143.29	5483.96	5173.1	5888.02	17819	17841.5	17372.8	12725.5	13533.7	5348.05	18016	16744.5	17259.1	16691.4	17848.1	16493.4	22370.4	19378.5	20710.5	18907.4	18599.4	19825.5	18314.3	18238.4	17909.5	22859.2	23399.1	20779.3	18536.4	18481.5	19156.3	247.94	223.138	249.575	355.042	388.283	337.806	247.286	255.466	113.116	208.828	208.179	180.007
2-methylthio-N6-threonylcarbamoyladenosine	ms2t6A	13048.7	8785.27	12641.7	7671.64	7313.77	7290.12	8087.5	7366.99	8143.77	4326.61	4235.7	4303.15	9893.59	10751	3954.33	14877.2	13973.7	14420.1	N.D.	N.D.	N.D.	N.D.	N.D.	N.D.	N.D.	N.D.	N.D.	N.D.	N.D.	N.D.	N.D.	N.D.	N.D.	N.D.	N.D.	N.D.	N.D.	N.D.	N.D.	N.D.	N.D.	N.D.	N.D.	N.D.	N.D.	N.D.	N.D.	N.D.
4-thiouridine	s4U	61480.6	76936	92651.7	79499.8	73805.3	75866.1	74150.5	78444.9	67724.5	51547.9	54658.3	37227.2	73953.3	88296.9	38115.3	102026	92562.1	113859	N.D.	N.D.	N.D.	N.D.	N.D.	N.D.	N.D.	N.D.	N.D.	N.D.	N.D.	N.D.	N.D.	N.D.	N.D.	N.D.	N.D.	N.D.	N.D.	N.D.	N.D.	N.D.	N.D.	N.D.	N.D.	N.D.	N.D.	N.D.	N.D.	N.D.
N6-threonylcarbamoyladenosine	t6A	50730.1	32468.6	49852.1	35457.8	33086.2	33900.3	35698.6	32512.9	35878.9	23431.5	23877.6	23526	43903.3	46228.1	17895.6	45636.9	43256	44617.1	N.D.	N.D.	N.D.	N.D.	N.D.	N.D.	N.D.	N.D.	N.D.	N.D.	N.D.	N.D.	N.D.	N.D.	N.D.	N.D.	N.D.	N.D.	N.D.	N.D.	N.D.	N.D.	N.D.	N.D.	N.D.	N.D.	N.D.	N.D.	N.D.	N.D.
2-thiouridine	s2U	N.D.	N.D.	N.D.	N.D.	N.D.	N.D.	N.D.	N.D.	N.D.	N.D.	N.D.	N.D.	N.D.	N.D.	N.D.	N.D.	N.D.	N.D.	N.D.	N.D.	N.D.	N.D.	N.D.	N.D.	N.D.	N.D.	N.D.	N.D.	N.D.	N.D.	N.D.	N.D.	N.D.	N.D.	N.D.	N.D.	N.D.	N.D.	N.D.	N.D.	N.D.	N.D.	N.D.	N.D.	N.D.	N.D.	N.D.	N.D.
5-methyl-2-thiouridine	m5s2U	N.D.	N.D.	N.D.	N.D.	N.D.	N.D.	N.D.	N.D.	N.D.	N.D.	N.D.	N.D.	N.D.	N.D.	N.D.	N.D.	N.D.	N.D.	N.D.	N.D.	N.D.	N.D.	N.D.	N.D.	N.D.	N.D.	N.D.	N.D.	N.D.	N.D.	N.D.	N.D.	N.D.	N.D.	N.D.	N.D.	N.D.	N.D.	N.D.	N.D.	N.D.	N.D.	N.D.	N.D.	N.D.	N.D.	N.D.	N.D.
3-methyluridine	m3U	5161.55	3453.21	5211.77	2547.83	2485.57	2372.28	1432.97	1352.79	1344.19	5083.41	4790.18	4720.32	3239.33	3551.62	1464.44	4840.48	4412.65	4946.62	5061.08	5602.04	5183.87	6539.34	5757.99	6122.49	5429.27	5459.93	5409.76	5030.38	5267.56	4664.41	6764.21	6747.56	6052.97	5261.98	5485.01	5732.93	119.554	95.454	149.545	185.378	155.528	110.529	107.517	71.2321	83.3605	101.489	101.489	119.554
[truncated: 11 more columns]

## Sheet: mod_main%
Nucleoside	Abbreviation	5S_51	5S_51	5S_51	5S_52	5S_52	5S_52	5S_101	5S_101	5S_101	5S_102	5S_102	5S_102	5S_181	5S_181	5S_181	5S_182	5S_182	5S_182	16S_51	16S_51	16S_51	16S_52	16S_52	16S_52	16S_101	16S_101	16S_101	16S_102	16S_102	16S_102	16S_181	16S_181	16S_181	16S_182	16S_182	16S_182	23S_51	23S_51	23S_51	23S_52	23S_52	23S_52	23S_101	23S_101	23S_101	23S_102	23S_102	23S_102
Dihydrouridine	D	7.43544	7.09823	7.37571	6.76297	6.60087	6.80841	6.74752	6.60505	6.28688	4.36378	4.34242	4.35104	5.25933	5.3996	4.60279	6.65732	6.77561	6.70732	0.0479993	0.0400237	0.0406464	0.0370675	0.037058	0.0382737	0.0353832	0.0398288	0.0344249	0.0355597	0.0367758	0.0370657	0.0281248	0.036348	0.0317061	0.0390645	0.0435039	0.0354362	0.150576	0.136914	0.141788	0.15475	0.157185	0.16566	0.161898	0.15525	0.157438	0.157934	0.152364	0.136357
5-hydroxymethylcytidine	hm5C	N.D.	N.D.	N.D.	N.D.	N.D.	N.D.	N.D.	N.D.	N.D.	N.D.	N.D.	N.D.	N.D.	N.D.	N.D.	N.D.	N.D.	N.D.	N.D.	N.D.	N.D.	N.D.	N.D.	N.D.	N.D.	N.D.	N.D.	N.D.	N.D.	N.D.	N.D.	N.D.	N.D.	N.D.	N.D.	N.D.	N.D.	N.D.	N.D.	N.D.	N.D.	N.D.	N.D.	N.D.	N.D.	N.D.	N.D.	N.D.
Pseudouridine	Ψ	6.5524	6.37435	6.72794	6.14298	5.85789	5.98297	6.02263	5.96456	5.53036	4.22632	4.24309	4.31295	4.58303	4.83923	4.14383	6.19517	6.30087	6.28756	0.354089	0.369093	0.372318	0.371917	0.361266	0.360412	0.292156	0.346387	0.30059	0.373433	0.366795	0.335625	0.415018	0.386427	0.346515	0.368156	0.357527	0.382572	0.589853	0.574092	0.584555	0.660607	0.646407	0.613983	0.513338	0.527978	0.493638	0.535156	0.527006	0.51203
3-methylcytidine	m3C	N.D.	N.D.	N.D.	N.D.	N.D.	N.D.	N.D.	N.D.	N.D.	N.D.	N.D.	N.D.	N.D.	N.D.	N.D.	N.D.	N.D.	N.D.	N.D.	N.D.	N.D.	N.D.	N.D.	N.D.	N.D.	N.D.	N.D.	N.D.	N.D.	N.D.	N.D.	N.D.	N.D.	N.D.	N.D.	N.D.	N.D.	N.D.	N.D.	N.D.	N.D.	N.D.	N.D.	N.D.	N.D.	N.D.	N.D.	N.D.
1-methyladenosine	m1A	0.757599	0.7589	0.751816	0.875057	0.898775	0.894328	0.779608	0.781383	0.792124	0.554834	0.542982	0.532225	0.647674	0.661555	0.626195	0.751589	0.744609	0.772975	N.D.	N.D.	N.D.	N.D.	N.D.	N.D.	N.D.	N.D.	N.D.	N.D.	N.D.	N.D.	N.D.	N.D.	N.D.	N.D.	N.D.	N.D.	N.D.	N.D.	N.D.	N.D.	N.D.	N.D.	N.D.	N.D.	N.D.	N.D.	N.D.	N.D.
5-hydroxyuridine	ho5U	N.D.	N.D.	N.D.	N.D.	N.D.	N.D.	N.D.	N.D.	N.D.	N.D.	N.D.	N.D.	N.D.	N.D.	N.D.	N.D.	N.D.	N.D.	N.D.	N.D.	N.D.	N.D.	N.D.	N.D.	N.D.	N.D.	N.D.	N.D.	N.D.	N.D.	N.D.	N.D.	N.D.	N.D.	N.D.	N.D.	N.D.	N.D.	N.D.	N.D.	N.D.	N.D.	N.D.	N.D.	N.D.	N.D.	N.D.	N.D.
5-methylcytidine	m5C	0.030997	0.0307146	0.0310446	0.0198442	0.0215136	0.0200007	0.015913	0.0158848	0.0158376	0.0523666	0.0504722	0.050357	0.0223623	0.0223523	0.0190467	0.0290302	0.0278995	0.0284099	0.204108	0.177549	0.185181	0.205118	0.207258	0.208773	0.198876	0.19629	0.202159	0.21926	0.217837	0.216147	0.228232	0.215104	0.206411	0.202699	0.203498	0.198005	0.00532484	0.00479065	0.0059719	0.0042883	0.00539254	0.00402552	0.00462136	0.00513023	0.00492694	0.00608809	0.00474626	0.00531653
1-methylpseudouridine	m1Ψ	N.D.	N.D.	N.D.	N.D.	N.D.	N.D.	N.D.	N.D.	N.D.	N.D.	N.D.	N.D.	N.D.	N.D.	N.D.	N.D.	N.D.	N.D.	N.D.	N.D.	N.D.	N.D.	N.D.	N.D.	N.D.	N.D.	N.D.	N.D.	N.D.	N.D.	N.D.	N.D.	N.D.	N.D.	N.D.	N.D.	N.D.	N.D.	N.D.	N.D.	N.D.	N.D.	N.D.	N.D.	N.D.	N.D.	N.D.	N.D.
7-methylguanosine	m7G	1.08037	0.947151	0.978451	0.92395	0.918895	0.896228	0.858766	0.845248	0.825807	0.687715	0.659229	0.55056	0.830787	0.932337	0.66379	0.906104	0.863401	0.943677	0.106208	0.100843	0.106039	0.130514	0.097477	0.110531	0.114592	0.121098	0.123254	0.128456	0.114684	0.122994	0.118576	0.102335	0.124465	0.107344	0.114298	0.117431	0.0742244	0.0568519	0.0600321	0.0713344	0.0650119	0.0686891	0.0711175	0.0646772	0.0496871	0.0723677	0.0732174	0.0656207
2′-O-methylcytidine	Cm	0.138638	0.123521	0.134359	0.0879031	0.0871703	0.0879506	0.069134	0.0670128	0.0664046	0.114618	0.114373	0.112264	0.0810683	0.0808145	0.063737	0.103234	0.103261	0.104747	0.354411	0.34653	0.358608	0.39023	0.392543	0.393249	0.0637863	0.0617998	0.0619724	0.0398811	0.0408338	0.0400244	0.391413	0.397202	0.395063	0.376591	0.381932	0.372177	0.287856	0.269674	0.277879	0.290686	0.283461	0.285088	0.0296796	0.0274823	0.0252792	0.000939245	0.00114314	0.00103375
Inosine	I	0.164212	0.139609	0.155829	0.304293	0.30706	0.307623	0.286925	0.293641	0.257489	0.107477	0.106107	0.107682	0.204327	0.204861	0.164835	0.158598	0.142031	0.145082	N.D.	N.D.	N.D.	N.D.	N.D.	N.D.	N.D.	N.D.	N.D.	N.D.	N.D.	N.D.	N.D.	N.D.	N.D.	N.D.	N.D.	N.D.	N.D.	N.D.	N.D.	N.D.	N.D.	N.D.	N.D.	N.D.	N.D.	N.D.	N.D.	N.D.
5-methyluridine	m5U	4.36309	3.94342	4.27862	4.06585	4.04498	4.06087	3.83004	3.7881	3.48637	2.53265	2.5164	2.51583	3.25336	3.32073	2.65624	3.85142	3.88506	3.89184	0.189544	0.196721	0.210102	0.153872	0.147544	0.154326	0.159512	0.16438	0.160041	0.15178	0.162771	0.145016	0.132238	0.136187	0.125372	0.15971	0.156965	0.161005	0.456007	0.45334	0.43983	0.466162	0.490679	0.471852	0.451376	0.449117	0.439555	0.469385	0.458539	0.461628
5-formylcytidine	f5C	N.D.	N.D.	N.D.	N.D.	N.D.	N.D.	N.D.	N.D.	N.D.	N.D.	N.D.	N.D.	N.D.	N.D.	N.D.	N.D.	N.D.	N.D.	N.D.	N.D.	N.D.	N.D.	N.D.	N.D.	N.D.	N.D.	N.D.	N.D.	N.D.	N.D.	N.D.	N.D.	N.D.	N.D.	N.D.	N.D.	N.D.	N.D.	N.D.	N.D.	N.D.	N.D.	N.D.	N.D.	N.D.	N.D.	N.D.	N.D.
2′-O-methyluridine	Um	0.00598738	0.00509947	0.00572321	0.0106841	0.0105236	0.0102669	0.00902566	0.00757674	0.000823098	0.00624522	0.00632084	0.0060413	0.00799667	0.00816405	0.00748155	0.00741624	0.00673268	0.00548818	N.D.	N.D.	N.D.	N.D.	N.D.	N.D.	N.D.	N.D.	N.D.	N.D.	N.D.	N.D.	N.D.	N.D.	N.D.	N.D.	N.D.	N.D.	N.D.	N.D.	N.D.	N.D.	N.D.	N.D.	N.D.	N.D.	N.D.	N.D.	N.D.	N.D.
2-methyladenosine	m2A	0.652364	0.630728	0.64795	0.416851	0.422725	0.407866	0.357538	0.370461	0.339675	0.262558	0.260526	0.260515	0.298763	0.297329	0.261257	0.601809	0.607396	0.608894	0.132041	0.126977	0.12671	0.134933	0.136799	0.141729	0.127325	0.125488	0.127871	0.129868	0.13807	0.137777	0.115632	0.115212	0.120659	0.114364	0.115514	0.1186	0.406592	0.423082	0.430259	0.43913	0.442267	0.450393	0.446636	0.458323	0.439319	0.460316	0.462694	0.466362
1-methylguanosine	m1G	0.705448	0.629789	0.714702	0.915699	0.916059	0.894345	0.851976	0.857544	0.828197	0.531597	0.551392	0.546714	0.765864	0.763657	0.569927	0.73707	0.737592	0.730856	0.00170839	0.000831578	0.000900447	0.000406803	0.000605619	0.000740167	0.000676645	0.000927399	0.000973276	0.000973405	0.00250858	0.00106708	0.000655077	0.00246081	0.000427852	0.000921145	0.00058514	0.000438109	0.00176999	0.00230961	0.00217629	0.00125823	0.00125957	0.00107673	0.00131688	0.00131562	0.00148182	0.00129836	0.00132701	0.00144024
2′-O-methylguanosine	Gm	0.162839	0.142514	0.164372	0.0908179	0.0913928	0.0867146	0.0913917	0.0924013	0.0901119	0.132036	0.132327	0.132264	0.097622	0.098332	0.0673967	0.152978	0.152558	0.150984	0.0627947	0.0646411	0.0630657	0.0658944	0.0664165	0.0647155	0.0541506	0.0536454	0.0539004	0.0538335	0.0571295	0.0592862	0.056116	0.0556937	0.0534585	0.0568012	0.0541666	0.0556359	0.221993	0.212939	0.226992	0.247269	0.239189	0.248671	0.241819	0.215724	0.188795	0.231895	0.22492	0.227128
1-methylinosine	m1I	0.0104145	0.00914848	0.0107874	0.011552	0.0126546	0.0125887	0.0117052	0.0117811	0.0106968	0.00641145	0.00734338	0.00719969	0.0101885	0.00853605	0.00853124	0.0106471	0.0104086	0.0100657	N.D.	N.D.	N.D.	N.D.	N.D.	N.D.	N.D.	N.D.	N.D.	N.D.	N.D.	N.D.	N.D.	N.D.	N.D.	N.D.	N.D.	N.D.	N.D.	N.D.	N.D.	N.D.	N.D.	N.D.	N.D.	N.D.	N.D.	N.D.	N.D.	N.D.
N2-methylguanosine	m2G	0.280408	0.235309	0.283646	0.171797	0.165818	0.165274	0.15871	0.160163	1.08362	0.245876	0.252056	0.242777	0.187816	0.185836	0.127923	0.241972	0.261342	0.255863	0.373316	0.380017	0.372668	0.446036	0.427226	0.438429	0.336033	0.321282	0.321964	0.361454	0.375745	0.406738	0.459058	0.473361	0.445725	0.426692	0.422094	0.440072	0.137887	0.137979	0.141035	0.15177	0.145042	0.151058	0.146639	0.140126	0.120927	0.144497	0.139346	0.138298
N4-acetylcytidine	ac4C	0.0444971	0.0414552	0.0415768	0.0380291	0.0399283	0.038629	0.0339749	0.0338964	0.0326883	0.0279436	0.02675	0.0252508	0.0417001	0.043772	0.0328051	0.0424382	0.0422547	0.0440415	N.D.	N.D.	N.D.	N.D.	N.D.	N.D.	N.D.	N.D.	N.D.	N.D.	N.D.	N.D.	N.D.	N.D.	N.D.	N.D.	N.D.	N.D.	N.D.	N.D.	N.D.	N.D.	N.D.	N.D.	N.D.	N.D.	N.D.	N.D.	N.D.	N.D.
2′-O-methyladenosine	Am	0.00351694	0.00324799	0.00352694	0.00970456	0.0100576	0.00964098	0.00699235	0.006864	0.00655504	0.00501509	0.00508631	0.00525354	0.00859896	0.00916025	0.00772307	0.0048471	0.00490165	0.00466871	N.D.	N.D.	N.D.	N.D.	N.D.	N.D.	N.D.	N.D.	N.D.	N.D.	N.D.	N.D.	N.D.	N.D.	N.D.	N.D.	N.D.	N.D.	N.D.	N.D.	N.D.	N.D.	N.D.	N.D.	N.D.	N.D.	N.D.	N.D.	N.D.	N.D.
N6-methyladenosine	m6A	0.746244	0.74572	0.768278	0.819662	0.811925	0.822475	0.807616	0.795648	0.777798	0.458048	0.469975	0.492133	0.660461	0.625616	0.60973	0.767714	0.772619	0.752463	0.000662186	0.000671059	0.000678261	0.000460997	0.000504421	0.00055999	0.0017079	0.00175241	0.00186244	0.00175157	0.00350002	0.0014399	0.000546215	0.00305062	0.000584237	0.000699678	0.000570697	0.000492256	0.000701321	0.00064361	0.000612822	0.000301801	0.00028105	0.00035432	0.000274851	0.000277812	0.000720161	0.00025162	0.000292333	0.000349014
N2,N2-dimethylguanosine	m22G	0.00127461	0.00122749	0.00134907	0.00360461	0.00361732	0.00332829	0.0023431	0.00231035	0.00233512	0.00184847	0.0020478	0.001913	0.00313171	0.003225	0.00227047	0.00229755	0.00214034	0.00221056	N.D.	N.D.	N.D.	N.D.	N.D.	N.D.	N.D.	N.D.	N.D.	N.D.	N.D.	N.D.	N.D.	N.D.	N.D.	N.D.	N.D.	N.D.	N.D.	N.D.	N.D.	N.D.	N.D.	N.D.	N.D.	N.D.	N.D.	N.D.	N.D.	N.D.
N6,2′-O-dimethyladenosine	m6Am	N.D.	N.D.	N.D.	N.D.	N.D.	N.D.	N.D.	N.D.	N.D.	N.D.	N.D.	N.D.	N.D.	N.D.	N.D.	N.D.	N.D.	N.D.	N.D.	N.D.	N.D.	N.D.	N.D.	N.D.	N.D.	N.D.	N.D.	N.D.	N.D.	N.D.	N.D.	N.D.	N.D.	N.D.	N.D.	N.D.	N.D.	N.D.	N.D.	N.D.	N.D.	N.D.	N.D.	N.D.	N.D.	N.D.	N.D.	N.D.
N6-isopentenyladenosine	i6A	0.488823	0.478567	0.469864	0.715183	0.717061	0.676783	0.572598	0.565192	0.577204	0.428773	0.43353	0.433127	0.51913	0.529911	0.481986	0.493661	0.486934	0.4735	N.D.	N.D.	N.D.	N.D.	N.D.	N.D.	N.D.	N.D.	N.D.	N.D.	N.D.	N.D.	N.D.	N.D.	N.D.	N.D.	N.D.	N.D.	N.D.	N.D.	N.D.	N.D.	N.D.	N.D.	N.D.	N.D.	N.D.	N.D.	N.D.	N.D.
N2,N7-dimethylguanosine	m27G	N.D.	N.D.	N.D.	N.D.	N.D.	N.D.	N.D.	N.D.	N.D.	N.D.	N.D.	N.D.	N.D.	N.D.	N.D.	N.D.	N.D.	N.D.	N.D.	N.D.	N.D.	N.D.	N.D.	N.D.	N.D.	N.D.	N.D.	N.D.	N.D.	N.D.	N.D.	N.D.	N.D.	N.D.	N.D.	N.D.	N.D.	N.D.	N.D.	N.D.	N.D.	N.D.	N.D.	N.D.	N.D.	N.D.	N.D.	N.D.
6-methyluridine	m6U	N.D.	N.D.	N.D.	N.D.	N.D.	N.D.	N.D.	N.D.	N.D.	N.D.	N.D.	N.D.	N.D.	N.D.	N.D.	N.D.	N.D.	N.D.	N.D.	N.D.	N.D.	N.D.	N.D.	N.D.	N.D.	N.D.	N.D.	N.D.	N.D.	N.D.	N.D.	N.D.	N.D.	N.D.	N.D.	N.D.	N.D.	N.D.	N.D.	N.D.	N.D.	N.D.	N.D.	N.D.	N.D.	N.D.	N.D.	N.D.
5,2'-O-dimethylcytidine	m5Cm	N.D.	N.D.	N.D.	N.D.	N.D.	N.D.	N.D.	N.D.	N.D.	N.D.	N.D.	N.D.	N.D.	N.D.	N.D.	N.D.	N.D.	N.D.	N.D.	N.D.	N.D.	N.D.	N.D.	N.D.	N.D.	N.D.	N.D.	N.D.	N.D.	N.D.	N.D.	N.D.	N.D.	N.D.	N.D.	N.D.	N.D.	N.D.	N.D.	N.D.	N.D.	N.D.	N.D.	N.D.	N.D.	N.D.	N.D.	N.D.
5-carboxymethyluridine	cm5U	N.D.	N.D.	N.D.	N.D.	N.D.	N.D.	N.D.	N.D.	N.D.	N.D.	N.D.	N.D.	N.D.	N.D.	N.D.	N.D.	N.D.	N.D.	N.D.	N.D.	N.D.	N.D.	N.D.	N.D.	N.D.	N.D.	N.D.	N.D.	N.D.	N.D.	N.D.	N.D.	N.D.	N.D.	N.D.	N.D.	N.D.	N.D.	N.D.	N.D.	N.D.	N.D.	N.D.	N.D.	N.D.	N.D.	N.D.	N.D.
2-thiocytidine	s2C	N.D.	N.D.	N.D.	N.D.	N.D.	N.D.	N.D.	N.D.	N.D.	N.D.	N.D.	N.D.	N.D.	N.D.	N.D.	N.D.	N.D.	N.D.	N.D.	N.D.	N.D.	N.D.	N.D.	N.D.	N.D.	N.D.	N.D.	N.D.	N.D.	N.D.	N.D.	N.D.	N.D.	N.D.	N.D.	N.D.	N.D.	N.D.	N.D.	N.D.	N.D.	N.D.	N.D.	N.D.	N.D.	N.D.	N.D.	N.D.
2′-O-methylinosine	Im	4.40126e-05	0.000132748	4.34437e-05	5.43873e-05	5.799e-05	5.65754e-05	8.30054e-05	0.000150331	2.29078e-05	4.78564e-05	0.000126952	0.00012776	3.77103e-05	7.40316e-05	7.6159e-05	5.60682e-05	0.000123946	1.80194e-05	0.000307218	0.00053247	0	0.000453259	0.000121115	0.000174692	0	0.000111078	0.000288705	0.000257153	0.000459793	0.000125816	0.000702158	0.000477297	0.000194815	0.000389412	0.000331516	0.000452556	0.000137068	0.000145679	0.000207199	0.000103828	0.000255264	0.000339194	0.000170979	0.000514557	0.000432413	0.000104495	0.000105089	0.000443224
5-methoxycarbonylmethyluridine	mcm5U	N.D.	N.D.	N.D.	N.D.	N.D.	N.D.	N.D.	N.D.	N.D.	N.D.	N.D.	N.D.	N.D.	N.D.	N.D.	N.D.	N.D.	N.D.	N.D.	N.D.	N.D.	N.D.	N.D.	N.D.	N.D.	N.D.	N.D.	N.D.	N.D.	N.D.	N.D.	N.D.	N.D.	N.D.	N.D.	N.D.	N.D.	N.D.	N.D.	N.D.	N.D.	N.D.	N.D.	N.D.	N.D.	N.D.	N.D.	N.D.
5-carboxymethylaminomethyluridine	cmnm5U	0.100967	0.093138	0.0989786	0.0694809	0.0720758	0.0657071	0.06761	0.0728026	0.0698018	0.0616185	0.0557216	0.0557051	0.0671821	0.0671046	0.0577944	0.0678511	0.0674472	0.0619591	N.D.	N.D.	N.D.	N.D.	N.D.	N.D.	N.D.	N.D.	N.D.	N.D.	N.D.	N.D.	N.D.	N.D.	N.D.	N.D.	N.D.	N.D.	N.D.	N.D.	N.D.	N.D.	N.D.	N.D.	N.D.	N.D.	N.D.	N.D.	N.D.	N.D.
5-methoxyuridine	mo5U	0.822018	0.732131	0.806364	0.883328	0.885014	0.882579	0.839623	0.825742	0.774405	0.464176	0.463453	0.468155	0.715538	0.74659	0.555667	0.812368	0.845088	0.823517	0.00172811	0.0010251	0.000893599	0.000990992	0.00103102	0.000681234	0.00165437	0.00169446	0.00236621	0.00124944	0.000986653	0.00074271	0.00157422	0.000853308	0.00140315	0.000752667	0.00130685	0.00104385	N.D.	N.D.	N.D.	N.D.	N.D.	N.D.	N.D.	N.D.	N.D.	N.D.	N.D.	N.D.
3-(3-amino-3-carboxypropyl)uridine	acp3U	N.D.	N.D.	N.D.	N.D.	N.D.	N.D.	N.D.	N.D.	N.D.	N.D.	N.D.	N.D.	N.D.	N.D.	N.D.	N.D.	N.D.	N.D.	N.D.	N.D.	N.D.	N.D.	N.D.	N.D.	N.D.	N.D.	N.D.	N.D.	N.D.	N.D.	N.D.	N.D.	N.D.	N.D.	N.D.	N.D.	N.D.	N.D.	N.D.	N.D.	N.D.	N.D.	N.D.	N.D.	N.D.	N.D.	N.D.	N.D.
uridine 5-oxyacetic acid	cmo5U	N.D.	N.D.	N.D.	N.D.	N.D.	N.D.	N.D.	N.D.	N.D.	N.D.	N.D.	N.D.	N.D.	N.D.	N.D.	N.D.	N.D.	N.D.	N.D.	N.D.	N.D.	N.D.	N.D.	N.D.	N.D.	N.D.	N.D.	N.D.	N.D.	N.D.	N.D.	N.D.	N.D.	N.D.	N.D.	N.D.	N.D.	N.D.	N.D.	N.D.	N.D.	N.D.	N.D.	N.D.	N.D.	N.D.	N.D.	N.D.
2,8-dimethyladenosine	m28A	N.D.	N.D.	N.D.	N.D.	N.D.	N.D.	N.D.	N.D.	N.D.	N.D.	N.D.	N.D.	N.D.	N.D.	N.D.	N.D.	N.D.	N.D.	N.D.	N.D.	N.D.	N.D.	N.D.	N.D.	N.D.	N.D.	N.D.	N.D.	N.D.	N.D.	N.D.	N.D.	N.D.	N.D.	N.D.	N.D.	N.D.	N.D.	N.D.	N.D.	N.D.	N.D.	N.D.	N.D.	N.D.	N.D.	N.D.	N.D.
5-methoxycarbonylmethyl-2-thiouridine	mcm5s2U	0.000372635	0.00027631	0.000200038	0.00143433	0.000692745	0.000896356	0.000477773	0.00037651	0.000270687	0.000451694	0.000270728	0.000147204	0.000431275	0.00069717	0.000390856	0.000304653	0.0005089	0.00021574	N.D.	N.D.	N.D.	N.D.	N.D.	N.D.	N.D.	N.D.	N.D.	N.D.	N.D.	N.D.	N.D.	N.D.	N.D.	N.D.	N.D.	N.D.	N.D.	N.D.	N.D.	N.D.	N.D.	N.D.	N.D.	N.D.	N.D.	N.D.	N.D.	N.D.
N2,N2,N7-trimethylguanosine	m227G	N.D.	N.D.	N.D.	N.D.	N.D.	N.D.	N.D.	N.D.	N.D.	N.D.	N.D.	N.D.	N.D.	N.D.	N.D.	N.D.	N.D.	N.D.	N.D.	N.D.	N.D.	N.D.	N.D.	N.D.	N.D.	N.D.	N.D.	N.D.	N.D.	N.D.	N.D.	N.D.	N.D.	N.D.	N.D.	N.D.	N.D.	N.D.	N.D.	N.D.	N.D.	N.D.	N.D.	N.D.	N.D.	N.D.	N.D.	N.D.
5,2′-O-dimethyluridine	m5Um	N.D.	N.D.	N.D.	N.D.	N.D.	N.D.	N.D.	N.D.	N.D.	N.D.	N.D.	N.D.	N.D.	N.D.	N.D.	N.D.	N.D.	N.D.	N.D.	N.D.	N.D.	N.D.	N.D.	N.D.	N.D.	N.D.	N.D.	N.D.	N.D.	N.D.	N.D.	N.D.	N.D.	N.D.	N.D.	N.D.	N.D.	N.D.	N.D.	N.D.	N.D.	N.D.	N.D.	N.D.	N.D.	N.D.	N.D.	N.D.
N6,N6-dimethyladenosine	m66A	0.111349	0.105335	0.108967	0.0679087	0.0668801	0.0666938	0.0381934	0.0379787	0.0362447	0.109946	0.110615	0.108394	0.0618714	0.0619801	0.0525136	0.0847547	0.0835516	0.0835699	0.250427	0.248985	0.250651	0.300955	0.302603	0.303565	0.279051	0.266368	0.279524	0.291339	0.286728	0.290519	0.339975	0.331488	0.339658	0.290593	0.299216	0.296419	0.00438165	0.00419106	0.00433888	0.0047528	0.00484038	0.00461282	0.00354756	0.00344391	0.0030258	0.00281346	0.00282064	0.00272795
2-methylthio-N6-threonylcarbamoyladenosine	ms2t6A	0.0740453	0.072144	0.0708085	0.0537949	0.0546826	0.0531762	0.056326	0.0540854	0.0501303	0.0266958	0.0262606	0.0268487	0.0481026	0.049236	0.0388284	0.0699885	0.0697259	0.0698233	N.D.	N.D.	N.D.	N.D.	N.D.	N.D.	N.D.	N.D.	N.D.	N.D.	N.D.	N.D.	N.D.	N.D.	N.D.	N.D.	N.D.	N.D.	N.D.	N.D.	N.D.	N.D.	N.D.	N.D.	N.D.	N.D.	N.D.	N.D.	N.D.	N.D.
4-thiouridine	s4U	0.401778	0.690784	0.602259	0.582471	0.569151	0.56114	0.541666	0.6092	0.46117	0.356001	0.372253	0.255435	0.389936	0.451052	0.374768	0.545105	0.524363	0.617941	N.D.	N.D.	N.D.	N.D.	N.D.	N.D.	N.D.	N.D.	N.D.	N.D.	N.D.	N.D.	N.D.	N.D.	N.D.	N.D.	N.D.	N.D.	N.D.	N.D.	N.D.	N.D.	N.D.	N.D.	N.D.	N.D.	N.D.	N.D.	N.D.	N.D.
N6-threonylcarbamoyladenosine	t6A	0.28787	0.26663	0.279232	0.248636	0.247374	0.247279	0.248626	0.238696	0.220858	0.144575	0.148037	0.146786	0.213458	0.211709	0.175721	0.214695	0.215839	0.21604	N.D.	N.D.	N.D.	N.D.	N.D.	N.D.	N.D.	N.D.	N.D.	N.D.	N.D.	N.D.	N.D.	N.D.	N.D.	N.D.	N.D.	N.D.	N.D.	N.D.	N.D.	N.D.	N.D.	N.D.	N.D.	N.D.	N.D.	N.D.	N.D.	N.D.
2-thiouridine	s2U	N.D.	N.D.	N.D.	N.D.	N.D.	N.D.	N.D.	N.D.	N.D.	N.D.	N.D.	N.D.	N.D.	N.D.	N.D.	N.D.	N.D.	N.D.	N.D.	N.D.	N.D.	N.D.	N.D.	N.D.	N.D.	N.D.	N.D.	N.D.	N.D.	N.D.	N.D.	N.D.	N.D.	N.D.	N.D.	N.D.	N.D.	N.D.	N.D.	N.D.	N.D.	N.D.	N.D.	N.D.	N.D.	N.D.	N.D.	N.D.
5-methyl-2-thiouridine	m5s2U	N.D.	N.D.	N.D.	N.D.	N.D.	N.D.	N.D.	N.D.	N.D.	N.D.	N.D.	N.D.	N.D.	N.D.	N.D.	N.D.	N.D.	N.D.	N.D.	N.D.	N.D.	N.D.	N.D.	N.D.	N.D.	N.D.	N.D.	N.D.	N.D.	N.D.	N.D.	N.D.	N.D.	N.D.	N.D.	N.D.	N.D.	N.D.	N.D.	N.D.	N.D.	N.D.	N.D.	N.D.	N.D.	N.D.	N.D.	N.D.
3-methyluridine	m3U	0.0337309	0.0310053	0.0338778	0.0186672	0.0191675	0.0175465	0.0104678	0.0105057	0.00915329	0.0351071	0.0326237	0.0323886	0.0170801	0.018143	0.0143991	0.0258618	0.0249976	0.0268465	0.0806451	0.0866106	0.0853746	0.0977375	0.0984811	0.098811	0.087688	0.0903201	0.0850066	0.0868997	0.0957868	0.0820723	0.110447	0.106117	0.108403	0.0938281	0.0991074	0.0992721	0.00239273	0.00201855	0.00292394	0.00284282	0.00223505	0.00175601	0.00170188	0.00108123	0.00243948	0.00158254	0.00155928	0.00203621
[truncated: 6 more columns]

## Sheet: Average_mod_main
Nucleoside		5S_5	5S_101	5S_181	16S_51	16S_101	16S_181	23S_51	23S_101	23S_181
Dihydrouridine	D	7.0136	5.44945	5.90033	0.0401781	0.0365063	0.0356972	0.151145	0.15354	0.154192
5-hydroxymethylcytidine	hm5C	N.D.	N.D.	N.D.	N.D.	N.D.	N.D.	N.D.	N.D.	N.D.
Pseudouridine	Ψ	6.27309	5.04998	5.39162	0.364849	0.335831	0.376036	0.611583	0.518191	0.603789
3-methylcytidine	m3C	N.D.	N.D.	N.D.	N.D.	N.D.	N.D.	N.D.	N.D.	N.D.
1-methyladenosine	m1A	0.822746	0.663859	0.700766	N.D.	N.D.	N.D.	N.D.	N.D.	N.D.
5-hydroxyuridine	ho5U	N.D.	N.D.	N.D.	N.D.	N.D.	N.D.	N.D.	N.D.	N.D.
5-methylcytidine	m5C	0.0256858	0.0334719	0.0248502	0.197998	0.208428	0.208991	0.00496563	0.00513823	0.00228526
1-methylpseudouridine	m1Ψ	N.D.	N.D.	N.D.	N.D.	N.D.	N.D.	N.D.	N.D.	N.D.
7-methylguanosine	m7G	0.957508	0.737887	0.856682	0.108602	0.120846	0.114075	0.066024	0.0661146	0.0655313
2′-O-methylcytidine	Cm	0.109924	0.0906344	0.089477	0.372595	0.051383	0.38573	0.282441	0.0142595	0.285844
Inosine	I	0.229771	0.19322	0.169955	N.D.	N.D.	N.D.	N.D.	N.D.	N.D.
5-methyluridine	m5U	4.12614	3.11157	3.47644	0.175352	0.15725	0.145246	0.462978	0.454933	0.470068
5-formylcytidine	f5C	N.D.	N.D.	N.D.	N.D.	N.D.	N.D.	N.D.	N.D.	N.D.
2′-O-methyluridine	Um	0.00804743	0.00600548	0.00721323	N.D.	N.D.	N.D.	N.D.	N.D.	N.D.
2-methyladenosine	m2A	0.529747	0.308546	0.445908	0.133198	0.131066	0.116663	0.431954	0.455609	0.449475
1-methylguanosine	m1G	0.796007	0.69457	0.717494	0.000865501	0.00118773	0.000914689	0.00164174	0.00136332	0.00128795
2′-O-methylguanosine	Gm	0.123108	0.111755	0.119978	0.064588	0.0553243	0.055312	0.232842	0.221714	0.243775
1-methylinosine	m1I	0.011191	0.0091896	0.00972954	N.D.	N.D.	N.D.	N.D.	N.D.	N.D.
N2-methylguanosine	m2G	0.217042	0.3572	0.210125	0.406282	0.353869	0.4445	0.144128	0.138305	0.140334
N4-acetylcytidine	ac4C	0.0406859	0.030084	0.0411686	N.D.	N.D.	N.D.	N.D.	N.D.	N.D.
2′-O-methyladenosine	Am	0.00661584	0.00596106	0.00664996	N.D.	N.D.	N.D.	N.D.	N.D.	N.D.
N6-methyladenosine	m6A	0.785718	0.633536	0.6981	0.000589486	0.00200237	0.000990617	0.000482487	0.000360965	0.00020606
N2,N2-dimethylguanosine	m22G	0.00240023	0.00213297	0.00254594	N.D.	N.D.	N.D.	N.D.	N.D.	N.D.
N6,2′-O-dimethyladenosine	m6Am	N.D.	N.D.	N.D.	N.D.	N.D.	N.D.	N.D.	N.D.	N.D.
N6-isopentenyladenosine	i6A	0.591047	0.501737	0.49752	N.D.	N.D.	N.D.	N.D.	N.D.	N.D.
N2,N7-dimethylguanosine	m27G	N.D.	N.D.	N.D.	N.D.	N.D.	N.D.	N.D.	N.D.	N.D.
6-methyluridine	m6U	N.D.	N.D.	N.D.	N.D.	N.D.	N.D.	N.D.	N.D.	N.D.
5,2'-O-dimethylcytidine	m5Cm	N.D.	N.D.	N.D.	N.D.	N.D.	N.D.	N.D.	N.D.	N.D.
5-carboxymethyluridine	cm5U	N.D.	N.D.	N.D.	N.D.	N.D.	N.D.	N.D.	N.D.	N.D.
2-thiocytidine	s2C	N.D.	N.D.	N.D.	N.D.	N.D.	N.D.	N.D.	N.D.	N.D.
2′-O-methylinosine	Im	6.48595e-05	9.31353e-05	6.43224e-05	0.000264793	0.000207091	0.000424626	0.000198039	0.000295126	0.000325608
5-methoxycarbonylmethyluridine	mcm5U	N.D.	N.D.	N.D.	N.D.	N.D.	N.D.	N.D.	N.D.	N.D.
5-carboxymethylaminomethyluridine	cmnm5U	0.0833912	0.0638766	0.0648897	N.D.	N.D.	N.D.	N.D.	N.D.	N.D.
5-methoxyuridine	mo5U	0.835239	0.639259	0.749795	0.00105834	0.00144897	0.00115567	N.D.	N.D.	N.D.
3-(3-amino-3-carboxypropyl)uridine	acp3U	N.D.	N.D.	N.D.	N.D.	N.D.	N.D.	N.D.	N.D.	N.D.
uridine 5-oxyacetic acid	cmo5U	N.D.	N.D.	N.D.	N.D.	N.D.	N.D.	N.D.	N.D.	N.D.
2,8-dimethyladenosine	m28A	N.D.	N.D.	N.D.	N.D.	N.D.	N.D.	N.D.	N.D.	N.D.
5-methoxycarbonylmethyl-2-thiouridine	mcm5s2U	0.000645402	0.000332433	0.000424766	N.D.	N.D.	N.D.	N.D.	N.D.	N.D.
N2,N2,N7-trimethylguanosine	m227G	N.D.	N.D.	N.D.	N.D.	N.D.	N.D.	N.D.	N.D.	N.D.
5,2′-O-dimethyluridine	m5Um	N.D.	N.D.	N.D.	N.D.	N.D.	N.D.	N.D.	N.D.	N.D.
N6,N6-dimethyladenosine	m66A	0.0878557	0.0735619	0.0713735	0.276198	0.282255	0.316225	0.0045196	0.00306322	0.00190937
2-methylthio-N6-threonylcarbamoyladenosine	ms2t6A	0.0631086	0.0400578	0.0576174	N.D.	N.D.	N.D.	N.D.	N.D.	N.D.
4-thiouridine	s4U	0.567931	0.432621	0.483861	N.D.	N.D.	N.D.	N.D.	N.D.	N.D.
N6-threonylcarbamoyladenosine	t6A	0.262837	0.191263	0.20791	N.D.	N.D.	N.D.	N.D.	N.D.	N.D.
2-thiouridine	s2U	N.D.	N.D.	N.D.	N.D.	N.D.	N.D.	N.D.	N.D.	N.D.
5-methyl-2-thiouridine	m5s2U	N.D.	N.D.	N.D.	N.D.	N.D.	N.D.	N.D.	N.D.	N.D.
3-methyluridine	m3U	0.0256659	0.0217077	0.0212213	0.0912767	0.0879622	0.102863	0.00236152	0.00173343	0.000597861

## Sheet: stdev_mod_main
Nucleoside		5S_5	5S_101	5S_181	16S_51	16S_101	16S_181	23S_51	23S_101	23S_181
Dihydrouridine	D	0.343947	1.21098	0.931193	0.0041098	0.00189282	0.00540452	0.0104933	0.00898788	0.00774519
5-hydroxymethylcytidine	hm5C	N.D.	N.D.	N.D.	N.D.	N.D.	N.D.	N.D.	N.D.	N.D.
Pseudouridine	Ψ	0.337237	0.881586	0.978886	0.00737631	0.0335667	0.0242754	0.0352992	0.0259285	0.0259285
3-methylcytidine	m3C	N.D.	N.D.	N.D.	N.D.	N.D.	N.D.	N.D.	N.D.	N.D.
1-methyladenosine	m1A	0.0734742	0.132278	0.0626681	N.D.	N.D.	N.D.	N.D.	N.D.	N.D.
5-hydroxyuridine	ho5U	0.00943116	0.00753536	0.0103558	0.0120986	0.0015341	0.00549793	0.0144784	0.00597577	0.00597577
5-methylcytidine	m5C	0.00576309	0.0192859	0.00413646	0.0132084	0.0104241	0.0109974	0.000734446	0.000529062	0.0012756
1-methylpseudouridine	m1Ψ	N.D.	N.D.	N.D.	N.D.	N.D.	N.D.	N.D.	N.D.	N.D.
7-methylguanosine	m7G	0.0663536	0.12463	0.103593	0.011663	0.00539394	0.00803329	0.00668739	0.00879495	0.00864455
2′-O-methylcytidine	Cm	0.0248673	0.0253532	0.0168566	0.0216386	0.0122236	0.0103214	0.00760477	0.0145495	0.00994321
Inosine	I	0.084241	0.0951344	0.0281192	N.D.	N.D.	N.D.	N.D.	N.D.	N.D.
5-methyluridine	m5U	0.159539	0.657061	0.495353	0.026617	0.00740032	0.0157552	0.0175132	0.0104846	0.0150262
5-formylcytidine	f5C	N.D.	N.D.	N.D.	N.D.	N.D.	N.D.	N.D.	N.D.	N.D.
2′-O-methyluridine	Um	0.00269613	0.00277869	0.000983645	N.D.	N.D.	N.D.	N.D.	N.D.	N.D.
2-methyladenosine	m2A	0.125107	0.0527833	0.175938	0.00584611	0.00549265	0.00242877	0.0156377	0.0104038	0.0146766
1-methylguanosine	m1G	0.12716	0.166202	0.073773	0.000448663	0.00066032	0.000778547	0.000521654	7.7368e-05	0.000168818
2′-O-methylguanosine	Gm	0.037499	0.0224178	0.0369999	0.00145619	0.00234099	0.00125395	0.0144707	0.0182592	0.012793
1-methylinosine	m1I	0.00135379	0.00246585	0.000947317	N.D.	N.D.	N.D.	N.D.	N.D.	N.D.
N2-methylguanosine	m2G	0.0568083	0.358454	0.0521041	0.0345223	0.0338503	0.0194172	0.00622236	0.00910166	0.0039849
N4-acetylcytidine	ac4C	0.00235687	0.00388618	0.0041965	N.D.	N.D.	N.D.	N.D.	N.D.	N.D.
2′-O-methyladenosine	Am	0.00349355	0.000937258	0.00207287	N.D.	N.D.	N.D.	N.D.	N.D.	N.D.
N6-methyladenosine	m6A	0.0364755	0.176033	0.0746114	9.42717e-05	0.000747126	0.00101149	0.000189993	0.000178976	2.90482e-05
N2,N2-dimethylguanosine	m22G	0.00122804	0.000224971	0.000493726	N.D.	N.D.	N.D.	N.D.	N.D.	N.D.
N6,2′-O-dimethyladenosine	m6Am	N.D.	N.D.	N.D.	N.D.	N.D.	N.D.	N.D.	N.D.	N.D.
N6-isopentenyladenosine	i6A	0.123634	0.0767156	0.0221875	N.D.	N.D.	N.D.	N.D.	N.D.	N.D.
N2,N7-dimethylguanosine	m27G	N.D.	N.D.	N.D.	N.D.	N.D.	N.D.	N.D.	N.D.	N.D.
6-methyluridine	m6U	N.D.	N.D.	N.D.	N.D.	N.D.	N.D.	N.D.	N.D.	N.D.
5,2'-O-dimethylcytidine	m5Cm	N.D.	N.D.	N.D.	N.D.	N.D.	N.D.	N.D.	N.D.	N.D.
5-carboxymethyluridine	cm5U	N.D.	N.D.	N.D.	N.D.	N.D.	N.D.	N.D.	N.D.	N.D.
2-thiocytidine	s2C	N.D.	N.D.	N.D.	N.D.	N.D.	N.D.	N.D.	N.D.	N.D.
2′-O-methylinosine	Im	3.38454e-05	5.03953e-05	3.66323e-05	0.000203886	0.000162318	0.000169293	8.78841e-05	0.000188041	0.000195573
5-methoxycarbonylmethyluridine	mcm5U	N.D.	N.D.	N.D.	N.D.	N.D.	N.D.	N.D.	N.D.	N.D.
5-carboxymethylaminomethyluridine	cmnm5U	0.0160071	0.00730885	0.00410861	N.D.	N.D.	N.D.	N.D.	N.D.	N.D.
5-methoxyuridine	mo5U	0.0611081	0.191846	0.107052	0.000353362	0.000582433	0.000324231	N.D.	N.D.	N.D.
3-(3-amino-3-carboxypropyl)uridine	acp3U	N.D.	N.D.	N.D.	N.D.	N.D.	N.D.	N.D.	N.D.	N.D.
uridine 5-oxyacetic acid	cmo5U	N.D.	N.D.	N.D.	N.D.	N.D.	N.D.	N.D.	N.D.	N.D.
2,8-dimethyladenosine	m28A	N.D.	N.D.	N.D.	N.D.	N.D.	N.D.	N.D.	N.D.	N.D.
5-methoxycarbonylmethyl-2-thiouridine	mcm5s2U	0.000468317	0.000125872	0.000167686	N.D.	N.D.	N.D.	N.D.	N.D.	N.D.
N2,N2,N7-trimethylguanosine	m227G	N.D.	N.D.	N.D.	N.D.	N.D.	N.D.	N.D.	N.D.	N.D.
5,2′-O-dimethyluridine	m5Um	N.D.	N.D.	N.D.	N.D.	N.D.	N.D.	N.D.	N.D.	N.D.
N6,N6-dimethyladenosine	m66A	0.0227546	0.0395465	0.0142151	0.0286929	0.00939092	0.0231718	0.000255187	0.000350584	0.00108184
2-methylthio-N6-threonylcarbamoyladenosine	ms2t6A	0.0101679	0.0148746	0.0138741	N.D.	N.D.	N.D.	N.D.	N.D.	N.D.
4-thiouridine	s4U	0.0939543	0.130227	0.0950454	N.D.	N.D.	N.D.	N.D.	N.D.	N.D.
N6-threonylcarbamoyladenosine	t6A	0.0178476	0.0498851	0.0158514	N.D.	N.D.	N.D.	N.D.	N.D.	N.D.
2-thiouridine	s2U	N.D.	N.D.	N.D.	N.D.	N.D.	N.D.	N.D.	N.D.	N.D.
5-methyl-2-thiouridine	m5s2U	N.D.	N.D.	N.D.	N.D.	N.D.	N.D.	N.D.	N.D.	N.D.
3-methyluridine	m3U	0.00797655	0.0128236	0.00530291	0.00800061	0.00472047	0.00644105	0.000458084	0.000462522	0.000491945

## Sheet: 23S rRNA
Nucleoside		23S_51	23S_101	23S_181	23S_51_mods_per_23S	23S_101_mods_per_23S	23S_181_mods_per_23S
Pseudouridine	Ψ	0.611583	0.603789	0.603789	0.611583	0.518191	0.603789				Bases per 23s rRNA				Modifications known (based off modomics)
2-methyladenosine	m2A	0.431954	0.449475	0.449475	0.431954	0.455609	0.449475					unmod	mod/G% for 1 modification per 23S
5-methyluridine	m5U	0.462978	0.470068	0.470068	0.462978	0.454933	0.470068				A	778	0.128535		T=2
2′-O-methylguanosine	Gm	0.232842	0.243775	0.243775	0.232842	0.221714	0.243775				C	658	0.151976		Y=6
2′-O-methylcytidine	Cm	0.282441	0.0142595	0.285844	0.282441	0.0142595	0.285844				G	921	0.108578		m6a=1
N2-methylguanosine	m2G	0.144128	0.140334	0.140334	0.144128	0.138305	0.140334				U	571	0.175131
Dihydrouridine	D	0.151145	0.154192	0.154192	0.151145	0.15354	0.154192
7-methylguanosine	m7G	0.066024	0.0655313	0.0655313	0.066024	0.0661146	0.0655313
N6,N6-dimethyladenosine	m66A	0.0045196	0.00190937	0.00190937	0.0045196	0.00306322	0.00190937
5-methylcytidine	m5C	0.00496563	0.00228526	0.00228526	0.00496563	0.00513823	0.00228526
1-methylguanosine	m1G	0.00164174	0.00128795	0.00128795	0.00164174	0.00136332	0.00128795
3-methyluridine	m3U	0.00236152	0.000597861	0.000597861	0.00236152	0.00173343	0.000597861
N6-methyladenosine	m6A	0.000482487	0.00020606	0.00020606	0.000482487	0.000360965	0.00020606
2′-O-methylinosine	Im	0.000198039	0.000325608	0.000325608	0.000198039	0.000295126	0.000325608

## Sheet: 16S rRNA
Nucleoside		16S_51	16S_101	16S_181	16S_51_mods_per_16S	16S_101_mods_per_16S	16S_181_mods_per_16S
N2-methylguanosine	m2G	0.406282	0.353869	0.4445	1.98266	1.72688	2.16916				Bases per 23s rRNA				Modifications known (based off modomics)
2′-O-methylcytidine	Cm	0.372595	0.051383	0.38573	1.35625	0.187034	1.40406					unmod	mod/G% for 1 modification per 16S
Pseudouridine	Ψ	0.364849	0.335831	0.376036	1.14563	1.05451	1.18075				A	384	0.260417		2 uncharacterized G mods
N6,N6-dimethyladenosine	m66A	0.276198	0.282255	0.316225	1.0606	1.08386	1.2143				C	364	0.274725		1 uncharacterized U mods
5-methylcytidine	m5C	0.197998	0.208428	0.208991	0.720712	0.758678	0.760729				G	488	0.204918
5-methyluridine	m5U	0.175352	0.15725	0.145246	0.550604	0.493765	0.456073				U	314	0.318471
7-methylguanosine	m7G	0.108602	0.120846	0.114075	0.529978	0.58973	0.556685
2-methyladenosine	m2A	0.133198	0.131066	0.116663	0.511481	0.503295	0.447988
2′-O-methylguanosine	Gm	0.064588	0.0553243	0.055312	0.315189	0.269982	0.269922
3-methyluridine	m3U	0.0912767	0.0879622	0.102863	0.286609	0.276201	0.322988
Dihydrouridine	D	0.0401781	0.0365063	0.0356972	0.126159	0.11463	0.112089
1-methylguanosine	m1G	0.000865501	0.00118773	0.000914689	0.00422365	0.00579613	0.00446368
5-methoxyuridine	mo5U	0.00105834	0.00144897	0.00115567	0.0033232	0.00454978	0.00362882
N6-methyladenosine	m6A	0.000589486	0.00200237	0.000990617	0.00226363	0.00768911	0.00380397
2′-O-methylinosine	Im	0.000264793	0.000207091	0.000424626	0.0010168	0.000795228	0.00163056

## Sheet: 5S rRNA
Dihydrouridine	D	7.0136	5.44945	5.90033
Pseudouridine	Ψ	6.27309	5.04998	5.39162
5-methyluridine	m5U	4.12614	3.11157	3.47644
7-methylguanosine	m7G	0.957508	0.737887	0.856682
5-methoxyuridine	mo5U	0.835239	0.639259	0.749795
1-methyladenosine	m1A	0.822746	0.663859	0.700766
1-methylguanosine	m1G	0.796007	0.69457	0.717494
N6-methyladenosine	m6A	0.785718	0.633536	0.6981
N6-isopentenyladenosine	i6A	0.591047	0.501737	0.49752
4-thiouridine	s4U	0.567931	0.432621	0.483861
2-methyladenosine	m2A	0.529747	0.308546	0.445908
N6-threonylcarbamoyladenosine	t6A	0.262837	0.191263	0.20791
Inosine	I	0.229771	0.19322	0.169955
N2-methylguanosine	m2G	0.217042	0.3572	0.210125
2′-O-methylguanosine	Gm	0.123108	0.111755	0.119978
2′-O-methylcytidine	Cm	0.109924	0.0906344	0.089477
N6,N6-dimethyladenosine	m66A	0.0878557	0.0735619	0.0713735
5-carboxymethylaminomethyluridine	cmnm5U	0.0833912	0.0638766	0.0648897
2-methylthio-N6-threonylcarbamoyladenosine	ms2t6A	0.0631086	0.0400578	0.0576174
N4-acetylcytidine	ac4C	0.0406859	0.030084	0.0411686
5-methylcytidine	m5C	0.0256858	0.0334719	0.0248502
3-methyluridine	m3U	0.0256659	0.0217077	0.0212213
1-methylinosine	m1I	0.011191	0.0091896	0.00972954
2′-O-methyluridine	Um	0.00804743	0.00600548	0.00721323
2′-O-methyladenosine	Am	0.00661584	0.00596106	0.00664996
N2,N2-dimethylguanosine	m22G	0.00240023	0.00213297	0.00254594
5-methoxycarbonylmethyl-2-thiouridine	mcm5s2U	0.000645402	0.000332433	0.000424766
2′-O-methylinosine	Im	6.48595e-05	9.31353e-05	6.43224e-05
